# Supplementary material for: Evolutionary Diffusion Framework Empowering High-Performance Freeform Terahertz Metasurface Sensing
Source: Sensors (Basel). 2026 Mar 21;26(6):1972. doi: 10.3390/s26061972 (PMC13029974; doi:10.3390/s26061972)
Supplement: Supplementary file 1 [file sensors-26-01972-s001.zip]

Archive with 1 entries (1 files):
- sensors-4192598-supplementary.pdf
